# Supplementary material for: Repeated Copulation and Guarding, and Their Relationship With Male and Female Morphological Traits in the Water Scorpion Nepa hoffmanni
Source: Ecol Evol. 2024 Dec 23;14(12):e70725. doi: 10.1002/ece3.70725 (PMC11664208; doi:10.1002/ece3.70725)
Supplement: Supplementary file 1 — Appendix S1 [file ECE3-14-e70725-s004.xlsx]

## Sheet: description
logpronotum_width	log-transformed pronotum width
logprop_frontleg_femur	log-transformed relative foreleg femur length (foreleg femur length/pronotum width)
logprop_frontleg_tibia	log-transformed relative foreleg tibia length (foreleg tibia length/pronotum width)
logprop_frontleg_tarsus	log-transformed relative foreleg tarsus length (foreleg tarsus length/pronotum width)
logprop_frontleg_total	log-transformed relative total foreleg length (total foreleg length/pronotum width)
logprop_hindleg_femur	log-transformed relative hindleg femur length (hindleg femur length/pronotum width)
logprop_hindleg_tibia	log-transformed relative hindleg tibia length (hindleg tibia length/pronotum width)
logprop_hindleg_tarsus	log-transformed relative hindleg tarsus length (hindleg tarsus length/pronotum width)
logprop_hindleg_total	log-transformed relative total hindleg length (total hindleg length/pronotum width)
logprop_siphon	log-transformed relative siphon length (siphon length/pronotum width)
logprop_frontwing_length	log-transformed relative frontwing length (frontwing length/pronotum width)
logprop_hindwing_length	log-transformed relative hindwing length (hindwing length/pronotum width)
logmeancop	log-transformed average single copulation duration
logcopfq	log-transformed copulation frequency
logtotalcop	log-transformed total copulation duration
logmeangd	log-transformed average single guarding duration
logtotalgd	log-transformed total guarding duration
FID
logpronotum_width
logprop_frontleg_femur
logprop_frontleg_tibia
logprop_frontleg_tarsus
logprop_frontleg_total
logprop_hindleg_femur
logprop_hindleg_tibia
logprop_hindleg_tarsus
logprop_hindleg_total_noclaw
logprop_siphon
logprop_frontwing_length
logprop_hindwing_length
logmeancop
logcopfq
logtotalcop
logmeangd
logtotalgd
FID
logpronotum_width
logprop_frontleg_femur
logprop_frontleg_tibia
logprop_frontleg_tarsus
logprop_frontleg_total
logprop_hindleg_femur
logprop_hindleg_tibia
logprop_hindleg_tarsus
logprop_hindleg_total_noclaw
logprop_siphon
logprop_frontwing_length
logprop_hindwing_length
logmeancop
logcopfq
logtotalcop
logmeangd
logtotalgd
FID
logpronotum_width
logprop_frontleg_femur
logprop_frontleg_tibia
logprop_frontleg_tarsus
logprop_frontleg_total
logprop_hindleg_femur
logprop_hindleg_tibia
logprop_hindleg_tarsus
logprop_hindleg_total_noclaw
logprop_siphon
logprop_frontwing_length
logprop_hindwing_length
logmeancop
logcopfq
logtotalcop
logmeangd
logtotalgd
FID
logpronotum_width
logprop_frontleg_femur
logprop_frontleg_tibia
logprop_frontleg_tarsus
logprop_frontleg_total
logprop_hindleg_femur
logprop_hindleg_tibia
logprop_hindleg_tarsus
logprop_hindleg_total_noclaw
logprop_siphon
logprop_frontwing_length
logprop_hindwing_length
logmeancop
logcopfq
logtotalcop
logmeangd
logtotalgd
FID
logpronotum_width
logprop_frontleg_femur
logprop_frontleg_tibia
logprop_frontleg_tarsus
logprop_frontleg_total
logprop_hindleg_femur
logprop_hindleg_tibia
logprop_hindleg_tarsus
logprop_hindleg_total_noclaw
logprop_siphon
logprop_frontwing_length
logprop_hindwing_length
logmeancop
logcopfq
logtotalcop
logmeangd
logtotalgd
FID
logpronotum_width
logprop_frontleg_femur
logprop_frontleg_tibia
logprop_frontleg_tarsus
logprop_frontleg_total
logprop_hindleg_femur
logprop_hindleg_tibia
logprop_hindleg_tarsus
logprop_hindleg_total_noclaw
logprop_siphon
logprop_frontwing_length
logprop_hindwing_length
logmeancop
logcopfq
logtotalcop
logmeangd
logtotalgd
FID
logpronotum_width
logprop_frontleg_femur
logprop_frontleg_tibia
logprop_frontleg_tarsus
logprop_frontleg_total
logprop_hindleg_femur
logprop_hindleg_tibia
logprop_hindleg_tarsus
logprop_hindleg_total_noclaw
logprop_siphon
logprop_frontwing_length
logprop_hindwing_length
logmeancop
logcopfq
logtotalcop
logmeangd
logtotalgd
FID
logpronotum_width
logprop_frontleg_femur
logprop_frontleg_tibia
logprop_frontleg_tarsus
logprop_frontleg_total
logprop_hindleg_femur
logprop_hindleg_tibia
logprop_hindleg_tarsus
logprop_hindleg_total_noclaw
logprop_siphon
logprop_frontwing_length
logprop_hindwing_length
logmeancop
logcopfq
logtotalcop
logmeangd
logtotalgd
FID
logpronotum_width
logprop_frontleg_femur
logprop_frontleg_tibia
logprop_frontleg_tarsus
logprop_frontleg_total
logprop_hindleg_femur
logprop_hindleg_tibia
logprop_hindleg_tarsus
logprop_hindleg_total_noclaw
logprop_siphon
logprop_frontwing_length
logprop_hindwing_length
logmeancop
logcopfq
logtotalcop
logmeangd
logtotalgd
FID
logpronotum_width
logprop_frontleg_femur
logprop_frontleg_tibia
logprop_frontleg_tarsus
logprop_frontleg_total
logprop_hindleg_femur
logprop_hindleg_tibia
logprop_hindleg_tarsus
logprop_hindleg_total_noclaw
logprop_siphon
logprop_frontwing_length
logprop_hindwing_length
logmeancop
logcopfq
logtotalcop
logmeangd
logtotalgd
FID
logpronotum_width
logprop_frontleg_femur
logprop_frontleg_tibia
logprop_frontleg_tarsus
logprop_frontleg_total
logprop_hindleg_femur
logprop_hindleg_tibia
logprop_hindleg_tarsus
logprop_hindleg_total_noclaw
logprop_siphon
logprop_frontwing_length
logprop_hindwing_length
logmeancop
logcopfq
logtotalcop
logmeangd
logtotalgd
FID
logpronotum_width
logprop_frontleg_femur
logprop_frontleg_tibia
logprop_frontleg_tarsus
logprop_frontleg_total
logprop_hindleg_femur
logprop_hindleg_tibia
logprop_hindleg_tarsus
logprop_hindleg_total_noclaw
logprop_siphon
logprop_frontwing_length
logprop_hindwing_length
logmeancop
logcopfq
logtotalcop
logmeangd
logtotalgd
FID
logpronotum_width
logprop_frontleg_femur
logprop_frontleg_tibia
logprop_frontleg_tarsus
logprop_frontleg_total
logprop_hindleg_femur
logprop_hindleg_tibia
logprop_hindleg_tarsus
logprop_hindleg_total_noclaw
logprop_siphon
logprop_frontwing_length
logprop_hindwing_length
logmeancop
logcopfq
logtotalcop
logmeangd
logtotalgd
FID
logpronotum_width
logprop_frontleg_femur
logprop_frontleg_tibia
logprop_frontleg_tarsus
logprop_frontleg_total
logprop_hindleg_femur
logprop_hindleg_tibia
logprop_hindleg_tarsus
logprop_hindleg_total_noclaw
logprop_siphon
logprop_frontwing_length
logprop_hindwing_length
logmeancop
logcopfq
logtotalcop
logmeangd
logtotalgd
FID
logpronotum_width
logprop_frontleg_femur
logprop_frontleg_tibia
logprop_frontleg_tarsus
logprop_frontleg_total
logprop_hindleg_femur
logprop_hindleg_tibia
logprop_hindleg_tarsus
logprop_hindleg_total_noclaw
logprop_siphon
logprop_frontwing_length
logprop_hindwing_length
logmeancop
logcopfq
logtotalcop
logmeangd
logtotalgd
FID
logpronotum_width
logprop_frontleg_femur
logprop_frontleg_tibia
logprop_frontleg_tarsus
logprop_frontleg_total
logprop_hindleg_femur
logprop_hindleg_tibia
logprop_hindleg_tarsus
logprop_hindleg_total_noclaw
logprop_siphon
logprop_frontwing_length
logprop_hindwing_length
logmeancop
logcopfq
logtotalcop
logmeangd
logtotalgd
FID
logpronotum_width
logprop_frontleg_femur
logprop_frontleg_tibia
logprop_frontleg_tarsus
logprop_frontleg_total
logprop_hindleg_femur
logprop_hindleg_tibia
logprop_hindleg_tarsus
logprop_hindleg_total_noclaw
logprop_siphon
logprop_frontwing_length
logprop_hindwing_length
logmeancop
logcopfq
logtotalcop
logmeangd
logtotalgd
FID
logpronotum_width
logprop_frontleg_femur
logprop_frontleg_tibia
logprop_frontleg_tarsus
logprop_frontleg_total
logprop_hindleg_femur
logprop_hindleg_tibia
logprop_hindleg_tarsus
logprop_hindleg_total_noclaw
logprop_siphon
logprop_frontwing_length
logprop_hindwing_length
logmeancop
logcopfq
logtotalcop
logmeangd
logtotalgd
FID
logpronotum_width
logprop_frontleg_femur
logprop_frontleg_tibia
logprop_frontleg_tarsus
logprop_frontleg_total
logprop_hindleg_femur
logprop_hindleg_tibia
logprop_hindleg_tarsus
logprop_hindleg_total_noclaw
logprop_siphon
logprop_frontwing_length
logprop_hindwing_length
logmeancop
logcopfq
logtotalcop
logmeangd
logtotalgd
FID
logpronotum_width
logprop_frontleg_femur
logprop_frontleg_tibia
logprop_frontleg_tarsus
logprop_frontleg_total
logprop_hindleg_femur
logprop_hindleg_tibia
logprop_hindleg_tarsus
logprop_hindleg_total_noclaw
logprop_siphon
logprop_frontwing_length
logprop_hindwing_length
logmeancop
logcopfq
logtotalcop
logmeangd
logtotalgd
FID
logpronotum_width
logprop_frontleg_femur
logprop_frontleg_tibia
logprop_frontleg_tarsus
logprop_frontleg_total
logprop_hindleg_femur
logprop_hindleg_tibia
logprop_hindleg_tarsus
logprop_hindleg_total_noclaw
logprop_siphon
logprop_frontwing_length
logprop_hindwing_length
logmeancop
logcopfq
logtotalcop
logmeangd
logtotalgd
FID
logpronotum_width
logprop_frontleg_femur
logprop_frontleg_tibia
logprop_frontleg_tarsus
logprop_frontleg_total
logprop_hindleg_femur
logprop_hindleg_tibia
logprop_hindleg_tarsus
logprop_hindleg_total_noclaw
logprop_siphon
logprop_frontwing_length
logprop_hindwing_length
logmeancop
logcopfq
logtotalcop
logmeangd
logtotalgd
FID
logpronotum_width
logprop_frontleg_femur
logprop_frontleg_tibia
logprop_frontleg_tarsus
logprop_frontleg_total
logprop_hindleg_femur
logprop_hindleg_tibia
logprop_hindleg_tarsus
logprop_hindleg_total_noclaw
logprop_siphon
logprop_frontwing_length
logprop_hindwing_length
logmeancop
logcopfq
logtotalcop
logmeangd
logtotalgd
FID
logpronotum_width
logprop_frontleg_femur
logprop_frontleg_tibia
logprop_frontleg_tarsus
logprop_frontleg_total
logprop_hindleg_femur
logprop_hindleg_tibia
logprop_hindleg_tarsus
logprop_hindleg_total_noclaw
logprop_siphon
logprop_frontwing_length
logprop_hindwing_length
logmeancop
logcopfq
logtotalcop
logmeangd
logtotalgd
FID
logpronotum_width
logprop_frontleg_femur
logprop_frontleg_tibia
logprop_frontleg_tarsus
logprop_frontleg_total
logprop_hindleg_femur
logprop_hindleg_tibia
logprop_hindleg_tarsus
logprop_hindleg_total_noclaw
logprop_siphon
logprop_frontwing_length
logprop_hindwing_length
logmeancop
logcopfq
logtotalcop
logmeangd
logtotalgd
FID
logpronotum_width
logprop_frontleg_femur
logprop_frontleg_tibia
logprop_frontleg_tarsus
logprop_frontleg_total
logprop_hindleg_femur
logprop_hindleg_tibia
logprop_hindleg_tarsus
logprop_hindleg_total_noclaw
logprop_siphon
logprop_frontwing_length
logprop_hindwing_length
logmeancop
logcopfq
logtotalcop
logmeangd
logtotalgd
FID
logpronotum_width
logprop_frontleg_femur
logprop_frontleg_tibia
logprop_frontleg_tarsus
logprop_frontleg_total
logprop_hindleg_femur
logprop_hindleg_tibia
logprop_hindleg_tarsus
logprop_hindleg_total_noclaw
logprop_siphon
logprop_frontwing_length
logprop_hindwing_length
logmeancop
logcopfq
logtotalcop
logmeangd
logtotalgd
FID
logpronotum_width
logprop_frontleg_femur
logprop_frontleg_tibia
logprop_frontleg_tarsus
logprop_frontleg_total
logprop_hindleg_femur
logprop_hindleg_tibia
logprop_hindleg_tarsus
logprop_hindleg_total_noclaw
logprop_siphon
logprop_frontwing_length
logprop_hindwing_length
logmeancop
logcopfq
logtotalcop
logmeangd
logtotalgd
FID
logpronotum_width
logprop_frontleg_femur
logprop_frontleg_tibia
logprop_frontleg_tarsus
logprop_frontleg_total
logprop_hindleg_femur
logprop_hindleg_tibia
logprop_hindleg_tarsus
logprop_hindleg_total_noclaw
logprop_siphon
logprop_frontwing_length
logprop_hindwing_length
logmeancop
logcopfq
logtotalcop
logmeangd
logtotalgd
FID
logpronotum_width
logprop_frontleg_femur
logprop_frontleg_tibia
logprop_frontleg_tarsus
logprop_frontleg_total
logprop_hindleg_femur
logprop_hindleg_tibia
logprop_hindleg_tarsus
logprop_hindleg_total_noclaw
logprop_siphon
logprop_frontwing_length
logprop_hindwing_length
logmeancop
logcopfq
logtotalcop
logmeangd
logtotalgd
FID
logpronotum_width
logprop_frontleg_femur
logprop_frontleg_tibia
logprop_frontleg_tarsus
logprop_frontleg_total
logprop_hindleg_femur
logprop_hindleg_tibia
logprop_hindleg_tarsus
logprop_hindleg_total_noclaw
logprop_siphon
logprop_frontwing_length
logprop_hindwing_length
logmeancop
logcopfq
logtotalcop
logmeangd
logtotalgd
FID
logpronotum_width
logprop_frontleg_femur
logprop_frontleg_tibia
logprop_frontleg_tarsus
logprop_frontleg_total
logprop_hindleg_femur
logprop_hindleg_tibia
logprop_hindleg_tarsus
logprop_hindleg_total_noclaw
logprop_siphon
logprop_frontwing_length
logprop_hindwing_length
logmeancop
logcopfq
logtotalcop
logmeangd
logtotalgd
FID
logpronotum_width
logprop_frontleg_femur
logprop_frontleg_tibia
logprop_frontleg_tarsus
logprop_frontleg_total
logprop_hindleg_femur
logprop_hindleg_tibia
logprop_hindleg_tarsus
logprop_hindleg_total_noclaw
logprop_siphon
logprop_frontwing_length
logprop_hindwing_length
logmeancop
logcopfq
logtotalcop
logmeangd
logtotalgd
FID
logpronotum_width
logprop_frontleg_femur
logprop_frontleg_tibia
logprop_frontleg_tarsus
logprop_frontleg_total
logprop_hindleg_femur
logprop_hindleg_tibia
logprop_hindleg_tarsus
logprop_hindleg_total_noclaw
logprop_siphon
logprop_frontwing_length
logprop_hindwing_length
logmeancop
logcopfq
logtotalcop
logmeangd
logtotalgd
FID
logpronotum_width
logprop_frontleg_femur
logprop_frontleg_tibia
logprop_frontleg_tarsus
logprop_frontleg_total
logprop_hindleg_femur
logprop_hindleg_tibia
logprop_hindleg_tarsus
logprop_hindleg_total_noclaw
logprop_siphon
logprop_frontwing_length
logprop_hindwing_length
logmeancop
logcopfq
logtotalcop
logmeangd
logtotalgd
FID
logpronotum_width
logprop_frontleg_femur
logprop_frontleg_tibia
logprop_frontleg_tarsus
logprop_frontleg_total
logprop_hindleg_femur
logprop_hindleg_tibia
logprop_hindleg_tarsus
logprop_hindleg_total_noclaw
logprop_siphon
logprop_frontwing_length
logprop_hindwing_length
logmeancop
logcopfq
logtotalcop
logmeangd
logtotalgd
FID
logpronotum_width
logprop_frontleg_femur
logprop_frontleg_tibia
logprop_frontleg_tarsus
logprop_frontleg_total
logprop_hindleg_femur
logprop_hindleg_tibia
logprop_hindleg_tarsus
logprop_hindleg_total_noclaw
logprop_siphon
logprop_frontwing_length
logprop_hindwing_length
logmeancop
logcopfq
logtotalcop
logmeangd
logtotalgd
FID
logpronotum_width
logprop_frontleg_femur
logprop_frontleg_tibia
logprop_frontleg_tarsus
logprop_frontleg_total
logprop_hindleg_femur
logprop_hindleg_tibia
logprop_hindleg_tarsus
logprop_hindleg_total_noclaw
logprop_siphon
logprop_frontwing_length
logprop_hindwing_length
logmeancop
logcopfq
logtotalcop
logmeangd
logtotalgd
FID
logpronotum_width
logprop_frontleg_femur
logprop_frontleg_tibia
logprop_frontleg_tarsus
logprop_frontleg_total
logprop_hindleg_femur
logprop_hindleg_tibia
logprop_hindleg_tarsus
logprop_hindleg_total_noclaw
logprop_siphon
logprop_frontwing_length
logprop_hindwing_length
logmeancop
logcopfq
logtotalcop
logmeangd
logtotalgd
FID
logpronotum_width
logprop_frontleg_femur
logprop_frontleg_tibia
logprop_frontleg_tarsus
logprop_frontleg_total
logprop_hindleg_femur
logprop_hindleg_tibia
logprop_hindleg_tarsus
logprop_hindleg_total_noclaw
logprop_siphon
logprop_frontwing_length
logprop_hindwing_length
logmeancop
logcopfq
logtotalcop
logmeangd
logtotalgd
FID
logpronotum_width
logprop_frontleg_femur
logprop_frontleg_tibia
logprop_frontleg_tarsus
logprop_frontleg_total
logprop_hindleg_femur
logprop_hindleg_tibia
logprop_hindleg_tarsus
logprop_hindleg_total_noclaw
logprop_siphon
logprop_frontwing_length
logprop_hindwing_length
logmeancop
logcopfq
logtotalcop
logmeangd
logtotalgd
FID
logpronotum_width
logprop_frontleg_femur
logprop_frontleg_tibia
logprop_frontleg_tarsus
logprop_frontleg_total
logprop_hindleg_femur
logprop_hindleg_tibia
logprop_hindleg_tarsus
logprop_hindleg_total_noclaw
logprop_siphon
logprop_frontwing_length
logprop_hindwing_length
logmeancop
logcopfq
logtotalcop
logmeangd
logtotalgd
FID
logpronotum_width
logprop_frontleg_femur
logprop_frontleg_tibia
logprop_frontleg_tarsus
logprop_frontleg_total
logprop_hindleg_femur
logprop_hindleg_tibia
logprop_hindleg_tarsus
logprop_hindleg_total_noclaw
logprop_siphon
logprop_frontwing_length
logprop_hindwing_length
logmeancop
logcopfq
logtotalcop
logmeangd
logtotalgd
FID
logpronotum_width
logprop_frontleg_femur
logprop_frontleg_tibia
logprop_frontleg_tarsus
logprop_frontleg_total
logprop_hindleg_femur
logprop_hindleg_tibia
logprop_hindleg_tarsus
logprop_hindleg_total_noclaw
logprop_siphon
logprop_frontwing_length
logprop_hindwing_length
logmeancop
logcopfq
logtotalcop
logmeangd
logtotalgd
FID
logpronotum_width
logprop_frontleg_femur
logprop_frontleg_tibia
logprop_frontleg_tarsus
logprop_frontleg_total
logprop_hindleg_femur
logprop_hindleg_tibia
logprop_hindleg_tarsus
logprop_hindleg_total_noclaw
logprop_siphon
logprop_frontwing_length
logprop_hindwing_length
logmeancop
logcopfq
logtotalcop
logmeangd
logtotalgd
FID
logpronotum_width
logprop_frontleg_femur
logprop_frontleg_tibia
logprop_frontleg_tarsus
logprop_frontleg_total
logprop_hindleg_femur
logprop_hindleg_tibia
logprop_hindleg_tarsus
logprop_hindleg_total_noclaw
logprop_siphon
logprop_frontwing_length
logprop_hindwing_length
logmeancop
logcopfq
logtotalcop
logmeangd
logtotalgd
FID
logpronotum_width
logprop_frontleg_femur
logprop_frontleg_tibia
logprop_frontleg_tarsus
logprop_frontleg_total
logprop_hindleg_femur
logprop_hindleg_tibia
logprop_hindleg_tarsus
logprop_hindleg_total_noclaw
logprop_siphon
logprop_frontwing_length
logprop_hindwing_length
logmeancop
logcopfq
logtotalcop
logmeangd
logtotalgd
FID
logpronotum_width
logprop_frontleg_femur
logprop_frontleg_tibia
logprop_frontleg_tarsus
logprop_frontleg_total
logprop_hindleg_femur
logprop_hindleg_tibia
logprop_hindleg_tarsus
logprop_hindleg_total_noclaw
logprop_siphon
logprop_frontwing_length
logprop_hindwing_length
logmeancop
logcopfq
logtotalcop
logmeangd
logtotalgd
FID
logpronotum_width
logprop_frontleg_femur
logprop_frontleg_tibia
logprop_frontleg_tarsus
logprop_frontleg_total
logprop_hindleg_femur
logprop_hindleg_tibia
logprop_hindleg_tarsus
logprop_hindleg_total_noclaw
logprop_siphon
logprop_frontwing_length
logprop_hindwing_length
logmeancop
logcopfq
logtotalcop
logmeangd
logtotalgd
FID
logpronotum_width
logprop_frontleg_femur
logprop_frontleg_tibia
logprop_frontleg_tarsus
logprop_frontleg_total
logprop_hindleg_femur
logprop_hindleg_tibia
logprop_hindleg_tarsus
logprop_hindleg_total_noclaw
logprop_siphon
logprop_frontwing_length
logprop_hindwing_length
logmeancop
logcopfq
logtotalcop
logmeangd
logtotalgd
FID
logpronotum_width
logprop_frontleg_femur
logprop_frontleg_tibia
logprop_frontleg_tarsus
logprop_frontleg_total
logprop_hindleg_femur
logprop_hindleg_tibia
logprop_hindleg_tarsus
logprop_hindleg_total_noclaw
logprop_siphon
logprop_frontwing_length
logprop_hindwing_length
logmeancop
logcopfq
logtotalcop
logmeangd
logtotalgd
FID
logpronotum_width
logprop_frontleg_femur
logprop_frontleg_tibia
logprop_frontleg_tarsus
logprop_frontleg_total
logprop_hindleg_femur
logprop_hindleg_tibia
logprop_hindleg_tarsus
logprop_hindleg_total_noclaw
logprop_siphon
logprop_frontwing_length
logprop_hindwing_length
logmeancop
logcopfq
logtotalcop
logmeangd
logtotalgd
FID
logpronotum_width
logprop_frontleg_femur
logprop_frontleg_tibia
logprop_frontleg_tarsus
logprop_frontleg_total
logprop_hindleg_femur
logprop_hindleg_tibia
logprop_hindleg_tarsus
logprop_hindleg_total_noclaw
logprop_siphon
logprop_frontwing_length
logprop_hindwing_length
logmeancop
logcopfq
logtotalcop
logmeangd
logtotalgd
FID
logpronotum_width
logprop_frontleg_femur
logprop_frontleg_tibia
logprop_frontleg_tarsus
logprop_frontleg_total
logprop_hindleg_femur
logprop_hindleg_tibia
logprop_hindleg_tarsus
logprop_hindleg_total_noclaw
logprop_siphon
logprop_frontwing_length
logprop_hindwing_length
logmeancop
logcopfq
logtotalcop
logmeangd
logtotalgd
FID
logpronotum_width
logprop_frontleg_femur
logprop_frontleg_tibia
logprop_frontleg_tarsus
logprop_frontleg_total
logprop_hindleg_femur
logprop_hindleg_tibia
logprop_hindleg_tarsus
logprop_hindleg_total_noclaw
logprop_siphon
logprop_frontwing_length
logprop_hindwing_length
logmeancop
logcopfq
logtotalcop
logmeangd
logtotalgd
FID
logpronotum_width
logprop_frontleg_femur
logprop_frontleg_tibia
logprop_frontleg_tarsus
logprop_frontleg_total
logprop_hindleg_femur
logprop_hindleg_tibia
logprop_hindleg_tarsus
logprop_hindleg_total_noclaw
logprop_siphon
logprop_frontwing_length
logprop_hindwing_length
logmeancop
logcopfq
logtotalcop
logmeangd
logtotalgd
FID
logpronotum_width
logprop_frontleg_femur
logprop_frontleg_tibia
logprop_frontleg_tarsus
logprop_frontleg_total
logprop_hindleg_femur
logprop_hindleg_tibia
logprop_hindleg_tarsus
logprop_hindleg_total_noclaw
logprop_siphon
logprop_frontwing_length
logprop_hindwing_length
logmeancop
logcopfq
logtotalcop
logmeangd
logtotalgd
FID
logpronotum_width
logprop_frontleg_femur
logprop_frontleg_tibia
logprop_frontleg_tarsus
logprop_frontleg_total
logprop_hindleg_femur
logprop_hindleg_tibia
logprop_hindleg_tarsus
logprop_hindleg_total_noclaw
logprop_siphon
logprop_frontwing_length
logprop_hindwing_length
logmeancop
logcopfq
logtotalcop
logmeangd
logtotalgd
FID
logpronotum_width
logprop_frontleg_femur
logprop_frontleg_tibia
logprop_frontleg_tarsus
logprop_frontleg_total
logprop_hindleg_femur
logprop_hindleg_tibia
logprop_hindleg_tarsus
logprop_hindleg_total_noclaw
logprop_siphon
logprop_frontwing_length
logprop_hindwing_length
logmeancop
logcopfq
logtotalcop
logmeangd
logtotalgd
FID
logpronotum_width
logprop_frontleg_femur
logprop_frontleg_tibia
logprop_frontleg_tarsus
logprop_frontleg_total
logprop_hindleg_femur
logprop_hindleg_tibia
logprop_hindleg_tarsus
logprop_hindleg_total_noclaw
logprop_siphon
logprop_frontwing_length
logprop_hindwing_length
logmeancop
logcopfq
logtotalcop
logmeangd
logtotalgd
FID
logpronotum_width
logprop_frontleg_femur
logprop_frontleg_tibia
logprop_frontleg_tarsus
logprop_frontleg_total
logprop_hindleg_femur
logprop_hindleg_tibia
logprop_hindleg_tarsus
logprop_hindleg_total_noclaw
logprop_siphon
logprop_frontwing_length
logprop_hindwing_length
logmeancop
logcopfq
logtotalcop
logmeangd
logtotalgd
FID
logpronotum_width
logprop_frontleg_femur
logprop_frontleg_tibia
logprop_frontleg_tarsus
logprop_frontleg_total
logprop_hindleg_femur
logprop_hindleg_tibia
logprop_hindleg_tarsus
logprop_hindleg_total_noclaw
logprop_siphon
logprop_frontwing_length
logprop_hindwing_length
logmeancop
logcopfq
logtotalcop
logmeangd
logtotalgd
FID
logpronotum_width
logprop_frontleg_femur
logprop_frontleg_tibia
logprop_frontleg_tarsus
logprop_frontleg_total
logprop_hindleg_femur
logprop_hindleg_tibia
logprop_hindleg_tarsus
logprop_hindleg_total_noclaw
logprop_siphon
logprop_frontwing_length
logprop_hindwing_length
logmeancop
logcopfq
logtotalcop
logmeangd
logtotalgd

## Sheet: femalemorph_behaviour
femaleID	logpronotum_width	logprop_frontleg_femur	logprop_frontleg_tibia	logprop_frontleg_tarsus	logprop_frontleg_total	logprop_hindleg_femur	logprop_hindleg_tibia	logprop_hindleg_tarsus	logprop_hindleg_total_noclaw	logprop_siphon	logprop_frontwing_length	logprop_hindwing_length	logmeancop	logcopfq	logtotalcop	logmeangd	logtotalgd
F20	8.92199	0.809917	0.65706	0.237526	1.23691	0.736369	0.761563	0.350276	1.29457	0.470197	1.2578	1.10036	5.95713	1.94591	7.74673	8.35659	10.1482
F18	8.74002	0.746157	0.599558	0.214613	1.1536	0.697001	0.702983	0.285672	1.21139	0.411982	1.18629	1.03944	6.42386	2.19722	8.50188	6.83344	8.91193
F14	8.80882	0.763652	0.61987	0.206229	1.17366	0.701529	0.709689	0.343398	1.24125	0.387754	1.18322	1.04015	5.47017	2.70805	8.10531	6.66859	9.30647
F12	8.84362	0.81656	0.661214	0.224533	1.23883	0.764156	0.757372	0.323705	1.29803	0.482664	1.19754	1.08027	6.05561	1.60944	7.44015	6.24368	7.62852
F2	8.88613	0.825867	0.668522	0.219337	1.24717	0.774958	0.777659	0.353752	1.32741	0.440917	1.26245	1.11064	5.86797	2.89037	8.69851	5.16041	7.9882
F17	8.87836	0.818606	0.672708	0.230683	1.24885	0.751853	0.770394	0.367749	1.31534	0.537554	1.27119	1.11409	6.20213	2.3979	8.50289	6.46708	8.76826
F22	8.8301	0.813347	0.666621	0.229578	1.2416	0.749958	0.758819	0.360452	1.30472	0.495261	1.21327	1.0756	6.10791	2.3979	8.40849	4.38701	6.67834
F9	8.89069	0.806131	0.65866	0.207234	1.22427	0.757734	0.773748	0.337244	1.30898	0.448145	1.26026	1.13565	5.84122	2.3979	8.14119	6.48004	8.78125
F19	8.87961	0.785645	0.667255	0.211368	1.2173	0.749958	0.739544	0.345805	1.28786	0.442109	1.23879	1.09128	5.71797	2.70805	8.35397	6.0467	8.68355
F24	8.80433	0.797959	0.663921	0.21399	1.22437	0.706037	0.753672	0.314501	1.25855	0.439724	1.21222	1.03731	7.94626	0.693147	7.94626	7.72002	7.72002

## Sheet: malemorph_behaviour
maleID	logpronotum_width	logprop_frontleg_femur	logprop_frontleg_tibia	logprop_frontleg_tarsus	logprop_frontleg_total	logprop_hindleg_femur	logprop_hindleg_tibia	logprop_hindleg_tarsus	logprop_hindleg_total_noclaw	logprop_siphon	logprop_frontwing_length	logprop_hindwing_length	logmeancop	logcopfq	logtotalcop	logmeangd	logtotalgd
N5	8.77586	0.759831	0.631518	0.211743	1.17995	0.732813	0.753745	0.329609	1.2799	0.466232	1.13118	0.970311	5.95713	1.94591	7.74673	8.35659	10.1482
N20	8.71964	0.766957	0.617291	0.200558	1.17223	0.711435	0.716728	0.329165	1.24543	0.444488	1.14164	0.971714	6.42386	2.19722	8.50188	6.83344	8.91193
N14	8.74002	0.736443	0.590101	0.202074	1.13674	0.692297	0.717783	0.303844	1.22473	0.392877	1.09676	0.968319	5.47017	2.70805	8.10531	6.66859	9.30647
N25	8.65696	0.729766	0.584349	0.196379	1.12668	0.681653	0.685162	0.316191	1.20391	0.42074	1.09407	0.899565	5.95151	1.94591	7.7411	5.54322	7.33171
N28	8.77168	0.780493	0.625009	0.211243	1.18968	0.724391	0.72984	0.317878	1.25631	NA	1.17323	1.0327	6.05561	1.60944	7.44015	6.24368	7.62852
N34	8.74289	0.795592	0.62831	0.208864	1.20071	0.736369	0.735408	0.361205	1.28363	NA	1.09583	NA	7.94626	0.693147	7.94626	7.72002	7.72002
N27	8.71997	0.754326	0.632175	0.186303	1.1671	0.728798	0.744398	0.329276	1.27193	0.455027	1.11155	0.927319	6.50362	2.30259	8.69951	7.29317	9.48979
N11	8.77524	0.776238	0.629957	0.219337	1.19273	0.731699	0.745131	0.307598	1.26567	0.444686	1.12071	0.988637	5.78295	2.70805	8.41914	7.06641	9.70467
N7	8.695	0.735333	0.5965	0.198408	1.13828	0.686251	0.7026	0.3043	1.21222	0.408908	1.06057	0.930734	6.20213	2.3979	8.50289	6.46708	8.76826
N23	8.66991	0.749593	0.598964	0.209616	1.1536	0.65858	0.705732	0.323593	1.20581	0.471547	1.11389	0.935472	6.2806	2.30259	8.47616	6.68905	8.88516
N22	8.72486	0.736665	0.626578	0.206732	1.15996	0.706113	0.718009	0.335037	1.24543	0.457669	1.16469	0.999439	6.10791	2.3979	8.40849	4.38701	6.67834
N29	8.72079	0.759253	0.627321	0.199041	1.17233	0.706875	0.753672	0.263255	1.23941	0.456496	1.13595	0.987314	5.84122	2.3979	8.14119	6.48004	8.78125
N19	8.74114	0.743444	0.606487	0.19129	1.14675	0.709157	0.732888	0.329609	1.25384	0.408293	1.12768	0.975564	5.71797	2.70805	8.35397	6.0467	8.68355

## Sheet: pair-level behaviours
femaleID	maleID	copulationorder	copulationdr	guardingdr
F10	N25	1	860	80
F10	N25	2	300	126
F10	N25	3	255	128
F10	N25	4	447	107
F10	N25	5	213	145
F10	N25	6	225	941
F11	N11	1	479	96
F11	N11	2	393	129
F11	N11	3	359	245
F11	N11	4	351	178
F11	N11	5	353	169
F11	N11	6	269	101
F11	N11	7	276	271
F11	N11	8	252	275
F11	N11	9	406	285
F11	N11	10	206	411
F11	N11	11	372	255
F11	N11	12	161	353
F11	N11	13	346	647
F11	N11	14	309	12978
F12	N28	1	407	100
F12	N28	2	390	1164
F12	N28	3	634	224
F12	N28	4	271	567
F13	N23	1	764	50
F13	N23	2	691	151
F13	N23	3	620	1036
F13	N23	4	869	1067
F13	N23	5	373	213
F13	N23	6	318	140
F13	N23	7	326	635
F13	N23	8	573	1835
F13	N23	9	264	2096
F14	N14	1	421	1223
F14	N14	2	49	515
F14	N14	3	494	113
F14	N14	4	487	316
F14	N14	5	217	577
F14	N14	6	276	1445
F14	N14	7	225	58
F14	N14	8	173	215
F14	N14	9	215	1932
F14	N14	10	148	101
F14	N14	11	101	967
F14	N14	12	150	398
F14	N14	13	206	531
F14	N14	14	149	2617
F17	N7	1	463	33
F17	N7	2	1184	34
F17	N7	3	1071	53
F17	N7	4	595	62
F17	N7	5	516	99
F17	N7	6	146	289
F17	N7	7	239	134
F17	N7	8	148	75
F17	N7	9	360	433
F17	N7	10	206	5214
F18	N20	1	576	182
F18	N20	2	916	188
F18	N20	3	845	103
F18	N20	4	724	109
F18	N20	5	640	91
F18	N20	6	170	1227
F18	N20	7	239	121
F18	N20	8	813	5398
F19	N19	1	506	52
F19	N19	2	408	188
F19	N19	3	388	54
F19	N19	4	325	200
F19	N19	5	379	511
F19	N19	6	273	119
F19	N19	7	299	107
F19	N19	8	324	117
F19	N19	9	238	551
F19	N19	10	263	261
F19	N19	11	184	168
F19	N19	12	276	498
F19	N19	13	187	1729
F19	N19	14	196	1349
F2	M6	1	463	62
F2	M6	2	508	97
F2	M6	3	488	104
F2	M6	4	437	117
F2	M6	5	474	141
F2	M6	6	373	119
F2	M6	7	412	119
F2	M6	8	352	205
F2	M6	9	462	201
F2	M6	10	367	193
F2	M6	11	323	284
F2	M6	12	304	159
F2	M6	13	253	182
F2	M6	14	214	209
F2	M6	15	156	278
F2	M6	16	152	383
F2	M6	17	255	92
F20	N5	1	62	6654
F20	N5	2	21	410
F20	N5	3	681	1159
F20	N5	4	417	428
F20	N5	5	963	271
F20	N5	6	169	16621
F22	N22	1	828	105
F22	N22	2	649	58
F22	N22	3	531	57
F22	N22	4	323	65
F22	N22	5	562	117
F22	N22	6	509	70
F22	N22	7	206	48
F22	N22	8	389	44
F22	N22	9	201	72
F22	N22	10	286	158
F23	N27	1	1015	112
F23	N27	2	765	710
F23	N27	3	1034	851
F23	N27	4	1092	407
F23	N27	5	249	1065
F23	N27	6	1003	238
F23	N27	7	227	8465
F23	N27	8	478	251
F23	N27	9	136	1124
F9	N29	1	650	98
F9	N29	2	477	141
F9	N29	3	507	101
F9	N29	4	279	64
F9	N29	5	257	195
F9	N29	6	296	140
F9	N29	7	254	405
F9	N29	8	266	63
F9	N29	9	223	70
F9	N29	10	223	5233
F24	N34	1	2824	2252
